# Supplementary material for: Evaluation of the enhanced meningitis surveillance system, Yendi municipality, northern Ghana, 2010–2015
Source: BMC Infect Dis. 2017 Apr 24;17:306. doi: 10.1186/s12879-017-2410-0 (PMC5404286; doi:10.1186/s12879-017-2410-0)
Supplement: Additional file 1: — Meningitis Surveillance Data Yendi 2010-2015. (XLSX 36 kb) [file 12879_2017_2410_MOESM1_ESM.xlsx]

## Sheet: 2015
Line List for Reporting from Health Facility to District and for Use During Outbreaks
Health Facility: _Yendi Hospital_______________________ Sub-district: _____YENDI_________________ District:___YENDI_Region: NORTHERN____________________
Date form completed: ___/ /_	2015		Date received at District:___/____/_______
Disease/Condition: __MENINGITIS CASE __________________________________________
ID Number
(Assigned at the district level only)	(O)ut /			No. of doses of vaccines received	Laboratory Tests		Outcome	Comments
001,002, etc.	(I)n	Date seen at health facility	Date of onset of disease				(A)live
	Patient						(D)ead
							(U)nknown
					Date Specimen taken (If specimen not taken then fill NA)	Results of lab tests	(R)eferred
						(+ve,
						–ve, Ind or NA)
1	IN	2015-01-11	2015-01-10	1	2015-01-19	pending	A	Specimen sent to PHRL
2	IN	2015-01-14	2015-01-08	1	2015-01-19	pending	A	Specimen sent to PHRL
3	IN	2015-01-19	2015-01-15	1	2015-01-20	pending	A	Specimen sent to PHRL
4	IN	2015-01-22	2015-01-20	1	2015-01-22	pending	A	Specimen sent to PHRL
5	IN	2015-01-23	2015-01-18	1	2015-01-27	pending	A	Specimen sent to PHRL
6	IN	2015-01-23	2015-01-20	Not Known	2015-01-24	pending	A	Specimen sent to PHRL
7	IN	2015-01-26	2015-01-23	Not Known	2015-01-28	pending	A	Specimen sent to PHRL
8	IN	2015-01-25	2015-01-20	Not Known	2015-01-27	pending	A	Specimen sent to PHRL
9	IN	2015-01-27	2015-01-24	Not Taken	2015-01-28	Pending	A	Specimen sent to PHRL
10	IN	2015-01-30	2015-01-28	1	2015-02-03	+ve	D	NM W135
11	IN	2015-02-08	2015-02-04	1	2015-02-11	+ve	A	Strep Pneumonia
12	IN	2015-02-10	2015-02-08	1	2015-02-11	+ve	A	Strep Pneumonia
13	IN	2015-02-09	2015-02-06	1	2015-02-11	+ve	A	NM W135
14	IN	2015-02-13	2015-02-10	1	2015-02-16	+ve	A	NM W135
15	IN	2015-02-15	2015-02-11	1	2015-02-16	+ve	A	Strep Pneumonia
16	IN	2015-02-23	2015-02-20	1	2015-02-23	+ve	A	Strep Pneumonia
17	IN	2015-03-01	2015-02-28	1	2015-03-01	+ve	A	Strep Pneumonia
18	IN	2015-03-04	2015-03-01	Not Taken	2015-03-04	Pending	A
19	IN	2015-03-05	2015-02-17	1	2015-03-12	+ve	A	Strep Pneumonia
20	IN	2015-03-06	2015-03-10	1	2015-03-12	Pending	A
21	IN	2015-03-11	2015-03-07	1	2015-03-11	+ve	A	Strep Pneumonia
22	IN	2015-03-13	2015-03-02	Not taken	2015-03-16	+ve	A	Strep Pneumonia
23	IN	2015-03-14	2015-03-10	1	2015-03-16	Pending	A
24	IN	2015-03-18	2015-03-16	1	2015-03-19	+ve	A	NM W135
25	IN	2015-03-18	2015-03-15	1	2015-03-19	+ve	A	Strep Pneumonia
26	IN	2015-05-19	2015-05-16	1	2015-05-19	pending	A
27	IN	2015-05-19	2015-05-18	5	2015-05-19	pending	A
28	IN	2015-06-25	2015-06-21	Not Taken	2015-06-26	pending	A
29	IN	2015-06-15	2015-06-10	Not Taken	2015-07-30	pending	A
30	IN	2015-09-01	2015-08-22	Not Taken	8/98/15	Pending	A
* Record age in months up through age 12 months. If patient is more than 12 months old, record age in years
If district sends specimen to the lab, use district-assigned ID number (GHA-RRR-DDD-YY-NNN format) as well as patient’s name to identity lab specimen. If health facility sends lab specimen to lab
without passing through the district, then the patient’s name (only) will be the lab specimen identifier
Exclude from No. of doses, doses given within 15 days of onset of illness
Ind= Indeterminate;NA=Not Applicable;
Comments could include comments like “sister to case No. GHA-GAR-DAW-01-002. Live together”, “update record”. Other comments could include specimen condition, and serotype of pathogen
NOTE: -If previously reported cases die, update the status by completing a new row with “died” in the status column and “update record” in the Comments column.
Name of Person Reporting: AM Signature:

## Sheet: 2014
Line List for reporting case-based information when several cases occur during a short period
Line List for Reporting from Health Facility to District and for Use During Outbreaks
Health Facility: _Yendi Municipal_______________________ Sub-district: _______________________ District:___YENDI_ Region: NORTHERN____________________
Date form completed: _25/2/14			Date received at Region:_ __/____/_______
Disease/Condition: __ MENINGITIS CASES __________________________________________
ID Number
(Assigned at the district level only)	(O)ut /			No. of doses of vaccines received	Laboratory Tests		Outcome	Comments
001,002, etc.	(I)n	Date seen at health facility	Date of onset of disease				(A)live
	Patient						(D)ead
							(U)nknown
					Date Specimen taken (If specimen not taken then fill NA)	Results of lab tests	(R)eferred
						(+ve,
						–ve, Ind or NA)
1	IN	2014-02-17	2014-02-15	Not Known	18/2/114	+ve	D	N. Meningitidis C
2	IN	2014-02-21	2014-02-20	1	2014-02-20	+ve	A	S. Pneumonia
3	IN	2014-02-20	2014-02-19	Not Given	NA	NA	A
4	IN	2014-02-20	2014-02-20	Not Given	NA	NA	A
5	IN	2014-02-20	2014-02-20	1	2014-02-20	+ve	A	N. Meningitidis C
6	IN	2014-02-22	2014-02-21	Not Given	NA	NA	A
7	IN	2014-02-20	2014-02-19	1	NA	NA	A
8	IN	2014-02-21	2014-02-20	1	2014-02-21	-ve	A	Normal C S F
9	IN	2014-02-23	2014-02-21	Not Known	2014-02-24	pending	A	Referred from zabzugu Hospital
10	IN	2014-02-21	2014-02-19	Not known	2014-02-23	pending	A	pending
11	IN	2014-02-25	2014-02-23	1	2014-02-27	+ve	A	N. meningitides W135
12	IN	2014-02-28	2014-02-25	1	2014-03-01	-ve	A	Normal CSF
13	IN	2014-02-28	2014-02-28	1	2013-03-01	-ve	A	Normal CSF
14	IN	2014-02-25	2014-02-24	1	NA	NA	A
15	IN	2014-02-28	2014-02-27	1	2014-02-28	-ve	A	Normal CSF
16	IN	2014-02-27	2014-02-27	1	2013-03-01	+ve	A	N. meningitides W135
17	IN	2014-03-01	2014-03-01	1	NA	NA	A
18	IN	2014-02-22	2014-02-20	Not Known	NA	NA	A
19	IN	2014-03-03	2014-03-02	1	2014-03-04	-ve	A	Normal CSF
20	IN	2014-03-03	2014-03-28	1	2014-03-04	-ve	A	Normal CSF
21	IN	2014-03-03	2014-02-01	1	2014-03-04	-ve	A	Normal CSF
22	IN	2014-03-04	2014-02-27	Not Given	NA	NA	A
23	IN	2014-03-04		Not Given	2014-03-06	-ve	A	Normal CSF
24	IN	2014-03-04	2014-03-02	1	2014-03-06	-ve	A	Normal CSF
25	IN	2014-03-06	2014-03-03	Not Given	2014-03-06	-ve	A	Normal CSF
26	IN	2014-03-07	2014-03-03	1	2014-03-08	-ve	A	Normal CSF
27	IN	2014-03-03	2014-02-15	Not Known	2014-03-10	+ve	D	S. Pneumonia
28	IN	2014-03-09	2014-03-09	1	2014-03-10	-ve	A	Normal CSF
29	IN	2014-03-10	2014-03-28	1	2014-03-10	-ve	A	Normal CSF
30	IN	2014-03-10	2014-03-09	1	2014-03-10	+ve	A	S. Pneumonia
31	Out	2014-03-21	2014-03-20	1	NA	NA	A
32	IN	2014-03-11	2014-03-09	Not Given	2014-03-11	-Ve	A	Normal CSF
33	IN	2014-03-10	2014-03-05	1	2014-03-11	+ve	A	S. Pneumonia
34	IN	2014-03-11	2014-03-05	Not Given	NA	NA	A
35	IN	2014-03-10	2014-03-05	1	NA	NA	A
36	IN	2014-03-10	2014-03-09	1	2004-03-11	-ve	A	Normal CSF
37	IN	2014-03-11	2014-03-08	1	2014-03-12	-Ve	A	Normal CSF
38	IN	2014-03-13	2014-03-11	1	NA	NA	A
39	IN	2014-03-12	2014-03-08	1	NA	NA	A
40	IN	2014-03-12	2014-03-12	1	NA	NA	A
41	In	2014-03-15	2014-03-01	Not Given	2014-03-17	+ve	A	S. Pneumonia
42	In	2014-03-15	2014-03-12	1	NA	NA	A
43	In	2014-03-16	2014-03-15	Not given	2014-03-18	+ve	A	N. Meningitides W135
44	In	2014-03-14	2014-03-11	1	2014-03-17	+ve	A	S. Pneumonia
45	In	2014-03-17	*15/3/14	Not known	2014-03-17	+ve	D	N. Meningitides W135
46	In	2014-03-18	2014-03-15	Not known	NA		A
47	In	2014-03-20	2014-03-19	1	2014-03-20		A	Normal CSF
48	In	2014-03-20	2014-03-17	Not Given	2014-03-20		A	Normal CSF
49	In	2014-03-20	2014-03-15	Not Given	NA		A
50	In	2014-03-20	2014-03-16	1	NA		A
51	IN	2014-03-21	2014-03-19	1	NA	NA	A
52	IN	2014-03-21	2014-03-20	Not given	2014-03-21	-ve	A	Normal CSF
53	In	2014-03-24	2014-03-10	Not given	2014-03-24	-ve	A	Negative
54	In	2014-03-24	2014-03-20	1	2014-03-24	+ve	A	N. Meningitides W135
55	Out	2014-03-25	2014-03-20	1	NA	NA	A
56	In	2014-03-25	2014-03-22	1	NA	NA	A
57	In	2014-03-25	2014-03-24	1	NA	NA	A
58	In	2014-03-28	2014-03-26	1	NA	NA	A
59	In	2014-03-28	2014-03-25	1	NA	NA	A
41	In	2014-03-15	2014-03-01	Not Given	2014-03-17	+ve	D	Updated Record
60	In	2014-04-01	2014-03-28	Not Given	NA	NA	A
61	IN	2014-04-06	2014-04-05	Not Due	2014-04-06	-Ve	A	Normal CSF
62	IN	2014-04-06	2014-03-15	Not Given	2014-04-06	+Ve	A	N. Meningitides W135
63	IN	2014-04-07	2014-04-05	Not Given	2014-04-08	+Ve	A	N. Meningitides W135
64	IN	2014-04-01	2014-03-28	Not Given	NA	NA	A
65	OUT	2014-04-08	2014-04-07	Not Given	NA	NA	A
66	IN	2014-04-10	2014-04-08	1	NA	NA	A
67	IN	2014-04-11	2014-04-07	1	NA	NA	A
68	IN	2014-04-12	2014-04-10	1	NA	NA	A
69	In	2014-04-16	2014-04-15	1	NA	NA	A
70	IN	2014-04-26	2014-04-21	Not Given	NA	NA	A
71	IN	2014-04-26	2014-04-19	Not Due	NA	NA	A
72	IN	2014-04-25	2014-04-10	Not Due	NA	NA	A
73	IN	2014-04-26	2014-04-24	1	NA	NA	A
74	IN	2014-04-26	2014-04-20	Not Knowm	NA	NA	A
75	IN	2014-04-27	2014-04-23	1	NA	NA	A
76	IN	2014-04-29	2014-04-23	Not Taken	NA	NA	A
77	IN	2014-04-30	2014-04-21	Not Taken	2014-05-05	+ve	A	S. Pneumonia
78	IN	2014-04-30	2014-04-20	1	NA	NA	A
79	IN	2014-05-01	2014-04-29	1	2014-05-01	+Ve	A	N. Meningitides W135
80	IN	2014-04-23	2014-04-19	Not Given	2014-04-28	+ve	A	N. Meningitides W135
81	IN	2014-04-30	2014-04-24	Not Given	NA	NA	A
82	IN	2014-05-01	2014-04-21	Not Given	NA	NA	A
83	IN	2014-05-02	2014-04-22	1	NA	NA	A
* Record age in months up through age 12 months. If patient is more than 12 months old, record age in years
If district sends specimen to the lab, use district-assigned ID number (GHA-RRR-DDD-YY-NNN format) as well as patient’s name to identity lab specimen. If health facility sends lab specimen to lab
without passing through the district, then the patient’s name (only) will be the lab specimen identifier
Exclude from No. of doses, doses given within 15 days of onset of illness
Ind= Indeterminate;NA=Not Applicable;
Comments could include comments like “sister to case No. GHA-GAR-DAW-01-002. Live together”, “update record”. Other comments could include specimen condition, and serotype of pathogen
NOTE: -If previously reported cases die, update the status by completing a new row with “died” in the status column and “update record” in the Comments column.
Name of Person Reporting: AM Signature:

## Sheet: 2013
Line List for reporting case-based information when several cases occur during a short period
Line List for Reporting from Health Facility to District and for Use during Outbreaks
Health Facility: _Yendi Hospital_______________________ Sub-district: _____YENDI_________________ District:___YENDI_Region: NORTHERN____________________
Date form completed: ___/ /_	Jan to July 2013		Date received at District:___/____/_______
Disease/Condition: __MENINGITIS CASE __________________________________________
ID Number
(Assigned at the district level only)	(O)ut /			No. of doses of vaccines received	Laboratory Tests		Outcome	Comments
001,002, etc.	(I)n	Date seen at health facility	Date of onset of disease				(A)live
	Patient						(D)ead
							(U)nknown
					Date Specimen taken (If specimen not taken then fill NA)	Results of lab tests	(R)eferred
						(+ve,
						–ve, Ind or NA)
1	IN	2013-01-07	2013-01-05	1	2013-01-07	+ve	D	S. Pneumonia
2	IN	2013-05-18	2013-05-18	Unknown	2013-05-21	+ve	A	S. Pneumonia
3	IN	2013-07-14	2013-07-21	Unknown	2013-07-22	-ve	A	Specimen discarded
* Record age in months up through age 12 months. If patient is more than 12 months old, record age in years
If district sends specimen to the lab, use district-assigned ID number (GHA-RRR-DDD-YY-NNN format) as well as patient’s name to identity lab specimen. If health facility sends lab specimen to lab
without passing through the district, then the patient’s name (only) will be the lab specimen identifier
Exclude from No. of doses, doses given within 15 days of onset of illness
Ind= Indeterminate;NA=Not Applicable;
Comments could include comments like “sister to case No. GHA-GAR-DAW-01-002. Live together”, “update record”. Other comments could include specimen condition, and serotype of pathogen
NOTE: -If previously reported cases die, update the status by completing a new row with “died” in the status column and “update record” in the Comments column.
Name of Person Reporting: AM Signature:

## Sheet: 2012
Line List for reporting case-based information when several cases occur during a short period
Line List for Reporting from Health Facility to District and for Use During Outbreaks
Health Facility: _Yendi Hospital_______________________ Sub-district: _____YENDI_________________ District:___YENDI_ Region: NORTHERN____________________
Date form completed: ___/ /_	2012-03-01		Date received at District:_ __/____/_______
Disease/Condition: __ MENINGITIS CASE __________________________________________
ID Number
(Assigned at the district level only)	(O)ut /			No. of doses of vaccines received	Laboratory Tests		Outcome	Comments
001,002, etc.	(I)n	Date seen at health facility	Date of onset of disease				(A)live
	Patient						(D)ead
							(U)nknown
					Date Specimen taken (If specimen not taken then fill NA)	Results of lab tests	(R)eferred
						(+ve,
						–ve, Ind or NA)
1	IN	2012-03-30	2012-03-30	Unknown	2015-02-11	+ve	A	NM/W135
2	IN	2012-03-31	2012-03-29	Unknown	2015-02-11	+ve	A	NM/W135
* Record age in months up through age 12 months. If patient is more than 12 months old, record age in years
If district sends specimen to the lab, use district-assigned ID number (GHA-RRR-DDD-YY-NNN format) as well as patient’s name to identity lab specimen. If health facility sends lab specimen to lab
without passing through the district, then the patient’s name (only) will be the lab specimen identifier
Exclude from No. of doses, doses given within 15 days of onset of illness
Ind= Indeterminate;NA=Not Applicable;
Comments could include comments like “sister to case No. GHA-GAR-DAW-01-002. Live together”, “update record”. Other comments could include specimen condition, and serotype of pathogen
NOTE: -If previously reported cases die, update the status by completing a new row with “died” in the status column and “update record” in the Comments column.
Name of Person Reporting: FM Signature: __________________ Date: 03/4/12

## Sheet: 2011
Line List for reporting case-based information when several cases occur during a short period
Line List for Reporting from Health Facility to District and for Use During Outbreaks
Health Facility: _Yendi Hospital_______________________ Sub-district: _____YENDI_________________ District:___YENDI_ Region: NORTHERN____________________
Date form completed: ___/ /_Jan to Feb 2011		2011-03-20	Date received at District:_ __/____/_______
Disease/Condition: __ MENINGITIS CASE __________________________________________
	ID Number
	(Assigned at the district level only)	(O)ut /			No. of doses of vaccines received	Laboratory Tests		Outcome	Comments
	001,002, etc.	(I)n	Date seen at health facility	Date of onset of disease				(A)live
		Patient						(D)ead
								(U)nknown
						Date Specimen taken (If specimen not taken then fill NA)	Results of lab tests	(R)eferred
							(+ve,
							–ve, Ind or NA)
	1	IN	2011-01-09	Unknown	2011-01-10	+ve	A	Strep Pneumonia
	2	IN	2011-01-09	Unknown	2011-01-12	+ve	A	Strep Pneumonia
	3	IN	2011-01-12	Unknown	2011-01-13	+ve	A	Strep Pneumonia
	4	IN	2011-01-14	Unknown	2011-01-15	+ve	A	Strep Pneumonia
	5	IN	2011-02-07	Unknown	2011-02-09	+ve	A	Strep Pneumonia
	6	IN	2011-02-10	Unknown	2011-02-13	+ve	A	Strep Pneumonia
	7	IN	2011-01-24	Unknown	2011-01-27	+ve	D	Strep Pneumonia
	8	IN	2011-01-18	Unknown	2011-01-21	+ve	A	Strep Pneumonia
	9
	10
* Record age in months up through age 12 months. If patient is more than 12 months old, record age in years
If district sends specimen to the lab, use district-assigned ID number (GHA-RRR-DDD-YY-NNN format) as well as patient’s name to identity lab specimen. If health facility sends lab specimen to lab
without passing through the district, then the patient’s name (only) will be the lab specimen identifier
Exclude from No. of doses, doses given within 15 days of onset of illness
Ind= Indeterminate;NA=Not Applicable;
Comments could include comments like “sister to case No. GHA-GAR-DAW-01-002. Live together”, “update record”. Other comments could include specimen condition, and serotype of pathogen
NOTE: -If previously reported cases die, update the status by completing a new row with “died” in the status column and “update record” in the Comments column.
Name of Person Reporting: FM Signature: __________________ Date: 20/3/11

## Sheet: 2010
Line List for reporting case-based information when several cases occur during a short period
Line List for Reporting from Health Facility to District and for Use During Outbreaks
Health Facility: _Yendi Hospital_______________________ Sub-district: _____YENDI_________________ District:___YENDI_ Region: NORTHERN____________________
Date form completed: ___/ /_Jan to March 2010		2010-03-30	Date received at District:_ __/____/_______
Disease/Condition: __ MENINGITIS CASE __________________________________________
ID Number
(Assigned at the district level only)	(O)ut /			No. of doses of vaccines received	Laboratory Tests		Outcome	Comments
001,002, etc.	(I)n	Date seen at health facility	Date of onset of disease				(A)live
	Patient						(D)ead
							(U)nknown
					Date Specimen taken (If specimen not taken then fill NA)	Results of lab tests	(R)eferred
						(+ve,
						–ve, Ind or NA)
1	IN	2010-01-04	2010-01-03	Unknown	2010-01-04	+ve	A	Strep Pneumonia
2	IN	2010-01-13	2010-01-11	Unknown	2010-01-13	+ve	A	Strep Pneumonia
3	IN	2010-01-22	2010-01-19	Unknown	2010-01-25	+ve	A	Strep Pneumonia
4	IN	2010-01-30	2010-01-26	Unknown	2010-02-02	+ve	D	Strep Pneumonia
5	IN	2010-02-03	2010-02-01	Unknown	2010-02-04	+ve	A	Strep Pneumonia
6	IN	2010-02-04	2010-02-03	Unknown	2010-02-04	+ve	D	Strep Pneumonia
* Record age in months up through age 12 months. If patient is more than 12 months old, record age in years
If district sends specimen to the lab, use district-assigned ID number (GHA-RRR-DDD-YY-NNN format) as well as patient’s name to identity lab specimen. If health facility sends lab specimen to lab
without passing through the district, then the patient’s name (only) will be the lab specimen identifier
Exclude from No. of doses, doses given within 15 days of onset of illness
Ind= Indeterminate;NA=Not Applicable;
Comments could include comments like “sister to case No. GHA-GAR-DAW-01-002. Live together”, “update record”. Other comments could include specimen condition, and serotype of pathogen
NOTE: -If previously reported cases die, update the status by completing a new row with “died” in the status column and “update record” in the Comments column.
Name of Person Reporting: FM Signature: __________________ Date: 30/3/10
